# Supplementary material for: Mood Disorders and Obstructive Sleep Apnea: A Systematic Review and Meta-Analysis
Source: J Clin Med. 2026 Jul 13;15(14):5478. doi: 10.3390/jcm15145478 (PMC13413346; doi:10.3390/jcm15145478)
Supplement: Supplementary file 1 [file jcm-15-05478-s001.zip]

Archive with 1 entries (1 files):
- jcm-4396568-supplementary.pdf
